# Supplementary material for: PyuARF16/33 Are Involved in the Regulation of Lignin Synthesis and Rapid Growth in Populus yunnanensis
Source: Genes (Basel). 2023 Jan 21;14(2):278. doi: 10.3390/genes14020278 (PMC9956056; doi:10.3390/genes14020278)
Supplement: Supplementary file 1 [file genes-14-00278-s001.zip]

Archive with 1 entries (1 files):
- genes-2123343-supplementary.pdf
